# Supplementary material for: The Result of Vitamin C Treatment of Patients with Cancer: Conditions Influencing the Effectiveness
Source: Int J Mol Sci. 2022 Apr 15;23(8):4380. doi: 10.3390/ijms23084380 (PMC9030840; doi:10.3390/ijms23084380)
Supplement: Supplementary file 1 [file ijms-23-04380-s001.zip]

Archive with 1 entries (1 files):
- ijms-1540237-supplementary.pdf
